# Supplementary material for: The immediate effects of a single autogenic drainage session on ventilatory mechanics in adult subjects with cystic fibrosis
Source: PLoS One. 2018 Mar 29;13(3):e0195154. doi: 10.1371/journal.pone.0195154 (PMC5875810; doi:10.1371/journal.pone.0195154)
Supplement: S1 Table — (XLSX) [file pone.0195154.s001.xlsx]

## Sheet: Feuil1
group	sex	age	weight	height	BMI	Sputum	wet sputum	fvc.pre	fvc.post	fvc.theo.gli	fvc.pre.z.score	fev1.pre	fev1.post	fev1.theo.gli	fev1.pre.z.score	fev1.fvc.pre	fev1.fvc.post	fev1.fvc.theo.gli	fev1.fvc.pre.z.score	dem.pre	dem.post	dem.theo.gli	dem.pre.z.score	R5.inspi.pre	R5.inspi.post	R5.expi.pre	R5.expi.post	R5.total.pre	R5.total.post	X5.inspi.pre	X5.inspi.post	X5.expi.pre	X5.expi.post	X5.total.pre	X5.total.post	R11.inspi.pre	R11.inspi.post	R11.expi.pre	R11.expi.post	R11.total.pre	R11.total.post	X11.inspi.pre	X11.inspi.post	X11.expi.pre	X11.expi.post	X11.total.pre	X11.total.post	R19.inspi.pre	R19.inspi.post
ttt	M	33	57	165	20.9	-144.1	2	2.13	2.42	4.50093	-4.44906	1.08	1.12	3.73713	-5.33792	50.8	46.34	0.831524	-3.95585	0.35	0.31	3.89946	-5.27679	6.41	6.39	7.87	8.35	7.2	7.56	-3.75	-3.62	-5.47	-7.78	-4.7	-6.11	4.06	4.59	6.38	6.72	5.33	5.85	-1.86	-1.65	-3.28	-4.22	-2.64	-3.18	3.62	3.7
ttt	F	29	42	151	18.4	-132.6	0.42	2.22	2.33	3.21827	-2.57315	1.15	1.22	2.75959	-4.67304	51.98	52.34	0.859587	-3.62337	0.51	0.5	3.26543	-4.78027	11.54	9.18	11.37	10.91	11.45	10.19	-4.24	-3.18	-3.55	-3.61	-3.87	-3.44	10.05	7.96	10.96	10.05	10.57	9.19	-2.11	-1.52	-1.77	-1.91	-1.93	-1.76	9.5	7.56
ttt	M	23	59	178	18.6	-159.4	-174.32	3.68	3.95	5.56167	-2.94245	2.01	2.03	4.67591	-4.73642	54.65	51.44	0.847656	-3.52282	0.88	0.87	4.9675	-4.82182	5.27	5.1	5.19	4.75	5.22	4.92	-0.97	-1.12	-2.9	-2.67	-2.01	-1.95	4.04	3.29	3.97	3.12	4	3.19	-0.88	-0.78	-1.47	-1.22	-1.2	-1.03	3.53	2.71
ttt	M	30	51	165	18.7	-146.3	-162.53	2.47	2.38	4.55024	-3.89921	1.39	1.35	3.80323	-4.90573	56.28	56.53	0.837909	-3.46307	0.6	0.6	4.02617	-4.77196	7.22	9.06	8.85	11.35	8.28	10.49	-3.43	-3.58	-3.91	-5.74	-3.74	-4.91	5.6	6.85	7.75	9.17	6.98	8.3	-1.72	-2.69	-2.22	-3.11	-2.05	-2.95	4.84	5.88
ttt	F	39	52	162	19.8	-142.2	-160.19	1.81	2.03	3.67147	-4.29113	1.03	1.07	3.01883	-5.09281	56.62	52.9	0.826309	-3.25546	0.44	0.39	3.20657	-4.59052	5.9	6.27	6.12	6.29	6.03	6.28	-3	-3.16	-3.86	-3.51	-3.5	-3.36	4.61	4.61	5.1	5.35	4.9	5.05	-1.69	-1.53	-1.71	-1.63	-1.7	-1.59	4.42	4.41
ttt	M	19	54	175	17.6	-157.4	-170.32	4.68	4.76	5.21803	-0.895382	3.51	3.55	4.45332	-1.82634	74.89	74.62	0.861944	-1.56252	2.66	2.76	4.90969	-2.27953	2.1	2.17	2.67	2.8	2.4	2.51	-0.32	-0.32	-0.47	-0.56	-0.4	-0.43	1.8	2.2	2.57	2.97	2.21	2.61	0.43	0.36	0.52	0.17	0.48	0.26	2.08	2.31
ttt	M	28	58	169	20.3	-148.7	-164.61	4.39	4.34	4.85412	-0.812229	2.11	2.16	4.05996	-3.84612	48.11	49.82	0.839704	-4.07463	0.81	0.83	4.29223	-4.4842	3.16	3.24	3.87	4	3.59	3.69	-0.93	-0.91	-0.91	-1.04	-0.91	-0.99	2.91	2.9	3.69	4.04	3.37	3.57	0.13	0.03	-0.13	-0.07	-0.03	-0.04	2.93	2.91
ttt	M	24	51	172	17.2	-154.8	-169.47	2.53	2.53	5.11714	-4.41298	1.31	1.28	4.31821	-5.6308	51.74	50.44	0.849172	-3.75997	0.49	0.45	4.63969	-5.56729	4.83	6.67	8.3	6.36	7.04	6.49	-0.97	-1.56	-4.71	-4.26	-3.33	-3.15	4.9	4.81	5.68	4.7	5.4	4.75	-0.75	-1.36	-2.71	-2.4	-1.99	-1.97	4.23	3.79
ttt	M	35	62	171	21.2	-149.8	-166.58	4.42	4.32	4.87121	-0.764002	2.24	2.22	3.99924	-3.42017	50.59	51.34	0.822838	-3.94658	1.02	1.01	4.062	-3.67709	3.34	2.96	3.85	3.22	3.62	3.11	-0.74	-0.69	-1.02	-0.97	-0.89	-0.84	2.97	2.63	3.53	3.07	3.27	2.87	0.19	0.14	-0.47	-0.34	-0.17	-0.13	2.95	2.49
ttt	F	38	50	158	20	-138	-155.63	2.37	2.44	3.48498	-2.65233	1.48	1.52	2.88465	-3.86532	62.34	62.01	0.831109	-2.74654	0.76	0.76	3.13556	-3.78831	4.19	4.1	4.3	4.05	4.24	4.07	-1.79	-1.93	-1.48	-1.49	-1.62	-1.68	3.83	3.67	3.8	3.46	3.81	3.56	-0.76	-0.55	-0.52	-0.53	-0.63	-0.54	3.59	3.34
ttt	F	34	61	161	23.5	-137.5	-158.08	2.92	3.12	3.68795	-1.71341	1.4	1.33	3.08362	-4.36107	48.06	42.69	0.840104	-3.89387	0.51	0.47	3.37831	-4.66651	7.81	7.99	11.39	10.59	9.92	9.55	-1.53	-1.42	-2.84	-2.72	-2.3	-2.19	7.41	7.52	10.76	9.83	9.4	8.9	-0.01	-0.45	-1.28	-1.4	-0.75	-1.01	7.71	7.14
ttt	M	29	51	172	17.2	-154.8	-170.12	1.88	2.4	5.04762	-5.41266	0.72	0.94	4.19577	-6.22507	38.54	39.42	0.834776	-4.66733	0.31	0.38	4.36922	-5.76179	9	5.82	7.98	6.76	8.33	6.39	-3.65	-2.18	-13.28	-8.76	-10.03	-6.18	6.16	4.44	5.45	4.61	5.7	4.54	-2.85	-1.13	-6.78	-4.52	-5.45	-3.19	4.99	3.93
ttt	F	29	53	159	21	-138	-157.25	1.75	1.84	3.61715	-4.39535	0.86	0.9	3.07893	-5.66279	49.04	49.14	0.854817	-3.75716	0.36	0.37	3.51138	-5.28983	8.18	7.13	8.13	8.75	8.14	8.13	-3.48	-2.09	-7.08	-8.41	-5.71	-5.98	6.52	5.16	5.9	6.37	6.15	5.91	-2.21	-1.44	-4.14	-5.15	-3.41	-3.73	5.09	4.89
ttt	M	26	49	155	20.4	-134.6	-153.23	1.77	1.84	3.96428	-4.81075	1	1.05	3.39239	-5.56976	56.63	57.22	0.857125	-3.46698	0.47	0.48	3.80125	-5.24304	9.2	7.25	7.96	8.55	8.5	7.98	-3.95	-3.53	-4.31	-6.37	-4.15	-5.13	7.33	5.87	7.06	6.87	7.18	6.42	-1.98	-1.94	-2.76	-4.14	-2.42	-3.17	6.46	5.22
ttt	F	39	52	162	19.8	-142.2	-160.41	1.59	1.71	3.67147	-4.84065	0.94	0.98	3.01883	-5.30023	59.02	57.22	0.826309	-3.04997	0.45	0.44	3.20657	-4.56219	6.41	6.67	6.03	6.08	6.19	6.32	-4.14	-3.63	-4.14	-3.94	-4.13	-3.81	4.55	4.52	4.84	4.84	4.72	4.71	-2.2	-1.98	-1.94	-2.21	-2.05	-2.11	4.27	4.11
ttt	M	28	59	172	19.9	-152.1	-169.21	2.79	2.96	5.0647	-3.85911	1.47	1.58	4.22166	-5.09674	52.68	53.25	0.83735	-3.71951	0.69	0.71	4.42174	-4.7969	7.35	5	8.4	5.27	7.96	5.15	-2.14	-1.46	-3.7	-2.24	-3.04	-1.92	6.72	4.43	6.39	4.31	6.53	4.37	-1.41	-1.05	-2.64	-1.53	-2.12	-1.33	5.71	3.93
ttt	F	46	46	159	18.2	-140.8	-156.85	2.15	2.31	3.37947	-2.89987	1.17	1.21	2.73581	-4.27316	54.42	52.62	0.813302	-3.43485	0.57	0.53	2.82663	-3.76062	4.33	4.12	4.91	4.92	4.67	4.59	-1.93	-1.81	-2.52	-2.36	-2.28	-2.14	3.84	3.75	4.22	4.45	4.06	4.16	-0.91	-0.72	-1.46	-1.23	-1.24	-1.02	3.43	3.38
ttt	M	25	64	181	19.5	-161.5	-176.57	4.43	4.51	5.77766	-2.01048	3.28	3.31	4.81283	-2.66865	74.19	73.42	0.839206	-1.43748	2.43	2.37	4.99987	-2.47136	2.49	2.55	2.58	2.78	2.54	2.69	-0.69	-0.67	-0.58	-0.66	-0.62	-0.66	2.23	2.27	2.48	2.78	2.38	2.59	0.25	0.22	0.34	0.31	0.3	0.27	2.54	2.57
ttt	M	30	62	163	23.3	-139.7	-158.82	4.18	4.37	4.41826	-0.454057	2.75	2.94	3.70166	-2.08519	65.78	67.34	0.83954	-2.51143	1.67	1.82	3.94406	-2.7133	4.43	2.63	4.5	3	4.47	2.83	-1.47	-1.17	-1.44	-0.94	-1.45	-1.05	3.93	2.39	4.38	3.1	4.19	2.78	-0.24	0.2	-0.52	0.25	-0.39	0.22	3.75	2.63
ttt	F	29	42	157	17	-140	-155.36	1.64	1.7	3.51499	-4.5534	0.82	0.86	2.99736	-5.70275	50	50.27	0.855984	-3.71405	0.31	0.33	3.44941	-5.42394	7.03	6.52	9.79	12.41	8.78	10.31	-4.21	-3.87	-7.3	-8.51	-6.14	-6.87	4.52	4.51	6.47	7.54	5.72	6.47	-2.17	-1.96	-3.76	-4.75	-3.17	-3.75	4.13	4.54
ttt	M	34	83	187	23.7	-163.3	-182.01	4.99	5.17	6.06638	-1.47385	3.11	3.24	4.9058	-2.88089	62.31	62.67	0.813143	-2.71922	1.68	1.79	4.77077	-3.02848	4.99	4.52	5.35	5.38	5.2	5.03	-0.9	-0.63	-1.53	-1.72	-1.27	-1.27	4.73	4.19	4.96	4.88	4.87	4.6	-0.1	-0.21	-0.84	-1.09	-0.54	-0.73	4.53	4.03
ttt	F	23	54	156	22.2	-133.8	-152.31	3.69	3.86	3.47495	0.494431	2.75	3	3.03175	-0.787134	74.56	77.92	0.876721	-1.81344	2.12	2.6	3.64031	-2.07713	3.55	2.86	3.67	2.89	3.63	2.89	-1.07	-0.82	-1.19	-0.81	-1.14	-0.83	2.84	2.3	3.28	2.75	3.1	2.55	0.16	0.05	0.05	0.01	0.09	0.02	3.07	2.4
ttt	F	27	51	158	20.4	-137.6	-156.75	1.25	1.45	3.57179	-5.64394	0.61	0.7	3.06343	-6.21961	48.67	48.36	0.861334	-3.75605	0.23	0.26	3.55721	-5.75567	8.82	7.85	12.42	9.7	11.1	9.02	-3.9	-3.65	-8.45	-4.68	-6.81	-4.3	7.03	6.67	9.33	8.01	8.5	7.52	-2.16	-1.93	-5.19	-2.9	-4.1	-2.56	5.88	5.35
ttt	F	43	49	162	18.7	-143.3	-159.92	2.08	2.18	3.59361	-3.45551	1.12	1.18	2.92151	-4.68215	53.93	54.1	0.817176	-3.50687	0.46	0.47	3.03587	-4.28821	4.64	4.07	6.62	7.13	5.81	5.99	-2.65	-1.73	-2.53	-2.6	-2.59	-2.27	4.13	3.46	6.34	6.8	5.43	5.55	-0.18	-0.29	-0.57	-0.79	-0.42	-0.6	4.26	3.03
ttt	F	57	67	167	24	-143	-164.32	2.68	2.82	3.4638	-1.58884	1.97	2.05	2.73279	-1.9369	73.62	91.26	0.79454	-0.877462	1.4	1.4	2.49943	-1.51237	1.95	1.93	2.46	2.28	2.22	2.1	-0.84	-0.96	-0.66	-0.46	-0.75	-0.71	2.12	2.14	2.53	2.44	2.34	2.29	0.2	0.22	0.06	0.28	0.13	0.25	2.24	2.26
ttt	M	25	62	180	19.1	-160.9	-174.48	5.52	5.55	5.70092	0.1	3.64	4.25	4.75401	-2.05	65.94	76.58	0.839948	-2.52	2.07	2.1	4.95329	-2.64	3.83	2.34	4.39	5.01	4.1	3.89	-0.76	-0.61	-1.51	-1.84	-1.15	-1.33	3.38	1.91	3.48	4.48	3.42	3.39	-0.07	-0.24	-0.67	-1.13	-0.38	-0.76	3.41	2.15
ttt	F	26	49	155	20.4	ND	ND	2.12	2.85	3.42203	-2.75	1.48	1.56	2.95353	-3.9	69.81	54.74	0.866379	-1.63	0.79	0.82	3.50009	-3.95	8.06	7.08	8.89	7.85	8.52	7.49	-3.13	-2.62	-3.24	-2.76	-3.2	-2.69	7.63	6.39	8.12	7.69	7.89	7.09	-1.29	-0.52	-2.01	-1.53	-1.68	-1.06	6.39	6.1
ttt	M	25	46	155	19.1	ND	ND	2.13	2.2	3.97384	-4.2	1.14	1.21	3.41128	-4.91	53.52	55	0.860222	-3.5	0.4	0.41	3.84747	-5.6	7.67	7.25	10.64	7.67	9.42	7.51	-1.69	-2.2	-3.55	-3.29	-2.74	-2.84	7.59	6.15	10.61	7.3	9.37	6.84	-0.32	-1.34	-2.16	-1.69	-1.41	-1.54	7.41	5.69
ttt	F	22	77	163	29	12.99	1.85	2.5	2.45	3.83456	-3.95	1.3	1.28	3.33801	-4.95	51.88	52.24	0.876533	-3.75	0.52	0.45	3.90562	-4.8	3.74	2.76	4.75	4.05	4.28	3.51	-0.82	-0.12	-0.41	-0.35	-0.61	-0.24	3.31	2.91	4.59	3.89	4	3.48	0.37	0.79	0.51	0.85	0.44	0.83	3.67	3.28
ttt	M	17	45	172	15.2	ND	ND	2.17	2.42	4.80261	-4.84046	1.14	1.31	4.13876	-5.79344	52.22	54.13	0.86731	-3.82235	0.45	0.54	4.63264	-6.05262	4.79	5.85	6.52	8.67	5.78	7.4	-2.38	-2.75	-2.82	-3.71	-2.63	-3.28	4.03	5.06	6.1	7.58	5.21	6.45	-0.7	-0.94	-1.76	-2.65	-1.3	-1.89	3.9	5.01
ctl	F	20	47	151	20.6			1.98	2.05	3.21028	-3.22093	1.32	1.29	2.84759	-4.36726	66.85	63	0.891823	-2.72902	0.77	0.66	3.55271	-4.41337	5.83	5.38	6.28	6.09	6.13	5.83	-2.62	-2.96	-2.8	-3.15	-2.72	-3.08	4.87	4.86	5.14	5.13	5.04	5.03	-1.7	-1.48	-2.36	-2.52	-2.1	-2.14	3.52	3.29
ctl	M	25	64	178	20.2			3.69	3.78	5.54924	-2.89737	2.02	2.08	4.63756	-4.59813	54.68	54.99	0.841446	-3.50763	0.99	0.97	4.86066	-4.47969	4.87	4.92	4.06	4.27	4.41	4.55	-2.87	-2.15	-2.48	-2.45	-2.65	-2.31	3.53	3.72	3.17	3.33	3.32	3.5	-1.42	-1.17	-1.28	-1.36	-1.34	-1.28	2.71	2.76
ctl	F	31	54	173	18			1.55	1.52	4.36724	-5.61407	0.92	0.9	3.64917	-5.83759	59.42	59.01	0.841607	-3.03215	0.37	0.37	3.86712	-5.30553	3.86	3.42	4.99	4.17	4.59	3.89	-2.66	-1.42	-2.3	-2.17	-2.4	-1.88	3.36	3.45	5.42	4.92	4.64	4.33	-0.26	-0.59	-1.12	-0.97	-0.78	-0.81	3.34	3.45
ctl	M	31	54	170	18.7			3.27	3.46	4.87271	-2.78115	2.26	2.4	4.03976	-3.47967	69.12	69.43	0.831689	-2.05068	1.38	1.54	4.18748	-3.27525	2.95	2.61	2.72	2.6	2.8	2.6	-1.35	-1.04	-1.05	-1.02	-1.17	-1.04	2.72	2.57	2.58	2.52	2.63	2.54	-0.43	-0.26	-0.35	-0.29	-0.38	-0.28	2.43	2.36
ctl	F	31	53	159	21			1.67	1.79	3.60794	-4.59514	0.71	0.75	3.05111	-5.96963	42.64	41.53	0.849298	-4.11367	0.3	0.3	3.43428	-5.39609	9.43	10.18	8.38	9.02	8.79	9.43	-4.22	-3.19	-7.07	-10.43	-5.97	-7.74	6.63	6.95	5.6	5.83	5.99	6.26	-4.05	-4.06	-4.92	-6.24	-4.59	-5.42	4.41	4.81
ctl	F	42	69	169	24.2			2.97	2.98	3.97803	-2.0508	2	2.04	3.22304	-2.9822	67.29	68.48	0.815535	-2.06684	1.12	1.27	3.26822	-2.98766	4.23	3.88	4.43	4.21	4.29	4.07	-1.14	-0.87	-0.89	-1.32	-1	-1.12	4.23	3.64	4.3	3.86	4.27	3.76	-0.02	0.06	-0.31	-0.35	-0.18	-0.17	4.12	3.49
ctl	M	29	59	156	24.2			2.77	2.54	3.9879	-2.6009	1.31	1.25	3.37825	-4.78064	47.52	49.23	0.847878	-4.18472	0.51	0.55	3.70478	-4.93837	6.2	5.52	7.06	6.62	6.71	6.16	-2.94	-2.5	-4.92	-4.88	-4.13	-3.88	5.12	4.84	5.55	5.24	5.38	5.07	-1.73	-1.41	-3.04	-3.04	-2.52	-2.36	4.08	3.83
ctl	F	74	59	157	24.2			1.47	1.66	2.51639	-2.46736	1.01	1.14	1.94521	-2.73894	68.81	68.27	0.779488	-1.12752	0.61	0.71	1.65216	-1.94345	3.17	3.87	5.7	5.47	4.63	4.84	-2.1	-2.62	-2.99	-2.93	-2.62	-2.79	2.83	3.56	4.45	5.76	3.75	4.88	-0.83	-0.74	-2.21	-2.23	-1.62	-1.63	2.43	3.33
ctl	F	28	47	155	19.6			2.44	2.31	3.41766	-2.36463	1.52	1.43	2.92933	-3.9061	62.14	61.71	0.860063	-2.86926	0.69	0.8	3.42511	-4.4273	3.78	4.86	5.35	5.87	4.63	5.43	-0.9	-0.4	-1.58	-1.48	-1.26	-0.97	5	5.34	6.2	6.39	5.66	5.92	-0.77	-0.66	-1.68	-1.65	-1.25	-1.21	4.78	4.66
ctl	F	30	45	151	19.7			1.96	2.01	3.21456	-3.27107	1.01	1.01	2.74738	-5.02831	51.6	50.07	0.856783	-3.64811	0.45	0.39	3.22953	-4.90393	7.14	7.04	10.17	11.07	8.9	9.44	-2.64	-3.56	-4.48	-5.78	-3.7	-4.92	6.8	7.39	8.46	9.61	7.78	8.71	-1.83	-2.9	-3.57	-3.55	-2.83	-3.29	5.66	6.16
ctl	F	70	51	154	21.5			1.18	1.21	2.52117	-3.34969	0.5	0.51	1.96959	-4.26862	42.59	41.75	0.785894	-3.78594	0.21	0.2	1.73509	-3.42775	5.04	5.41	5.76	6.38	5.55	6.09	-4.46	-4.88	-7.2	-8.55	-6.37	-7.46	3.51	3.61	3.65	4.12	3.61	3.97	-2.38	-2.53	-3.48	-4.27	-3.15	-3.76	2.81	2.72
[truncated: 14 more columns]
